# Supplementary material for: Sex steroids regulate skin pigmentation through nonclassical membrane-bound receptors
Source: eLife. 2016 Apr 26;5:e15104. doi: 10.7554/eLife.15104 (PMC4863824; doi:10.7554/eLife.15104)
Supplement: Figure 2—source data 1. — DOI: http://dx.doi.org/10.7554/eLife.15104.007 [file elife-15104-fig2-data1.xlsx]

## Sheet: Sheet1
RefSeq_accession	GeneSymbol	rfp_hg19_RPKM	Description
NM_024980	GPR157	1.3306	G protein-coupled receptor 157
NM_022159	ELTD1	0.0850449	EGF, latrophilin and seven transmembrane domain containing 1
NM_012302	LPHN2	0.483437	latrophilin 2
NM_012152	LPAR3	1.12007	lysophosphatidic acid receptor 3
NM_000740	CHRM3	0.0119324	cholinergic receptor, muscarinic 3
NM_207370	GPR153	20.0451	G protein-coupled receptor 153
NM_005281	GPR3	3.29578	G protein-coupled receptor 3
NM_000911	OPRD1	0.644801	opioid receptor, delta 1
NM_001703	BAI2	2.31621	brain-specific angiogenesis inhibitor 2
NM_001408	CELSR2	19.3918	cadherin, EGF LAG seven-pass G-type receptor 2
NR_104033	GNRHR2	11.5913	gonadotropin-releasing hormone (type 2) receptor 2, pseudogene
NR_002328	GNRHR2	7.47405	gonadotropin-releasing hormone (type 2) receptor 2, pseudogene
NM_001267614	GPR161	8.13954	G protein-coupled receptor 161
NM_001267613	GPR161	7.97738	G protein-coupled receptor 161
NM_001267612	GPR161	7.87487	G protein-coupled receptor 161
NM_001267611	GPR161	8.58964	G protein-coupled receptor 161
NM_001267610	GPR161	8.17476	G protein-coupled receptor 161
NM_001267609	GPR161	8.15033	G protein-coupled receptor 161
NM_153832	GPR161	8.28827	G protein-coupled receptor 161
NM_014322	OPN3	6.28143	opsin 3
NM_001508	GPR39	16.6867	G protein-coupled receptor 39
NM_003507	FZD7	2.97465	frizzled class receptor 7
NM_000867	HTR2B	2.1459	5-hydroxytryptamine (serotonin) receptor 2B, G protein-coupled
NM_001295	CCR1	0.197355	chemokine (C-C motif) receptor 1
NM_001136053	TPRA1	23.3125	transmembrane protein, adipocyte asscociated 1
NM_001142646	TPRA1	23.6698	transmembrane protein, adipocyte asscociated 1
NR_073377	TPRA1	23.2147	transmembrane protein, adipocyte asscociated 1
NM_002563	P2RY1	1.61555	purinergic receptor P2Y, G-protein coupled, 1
NM_145290	GPR125	11.8934	G protein-coupled receptor 125
NM_001131055	HRH2	6.67918	histamine receptor H2
NM_001992	F2R	18.6853	coagulation factor II (thrombin) receptor
NM_199243	GPR150	1.24005	G protein-coupled receptor 150
NM_000024	ADRB2	1.40814	adrenoceptor beta 2, surface
NM_022304	HRH2	5.30158	histamine receptor H2
NM_001032395	GPR126	4.32208	G protein-coupled receptor 126
NM_198569	GPR126	4.28019	G protein-coupled receptor 126
NM_020455	GPR126	4.27934	G protein-coupled receptor 126
NM_001032394	GPR126	4.32094	G protein-coupled receptor 126
NM_001470	GABBR1	1.00617	gamma-aminobutyric acid (GABA) B receptor, 1
NM_021904	GABBR1	1.00079	gamma-aminobutyric acid (GABA) B receptor, 1
NM_021903	GABBR1	0.966751	gamma-aminobutyric acid (GABA) B receptor, 1
NM_001146266	GPR85	1.63561	G protein-coupled receptor 85
NM_001146267	GPR85	1.66682	G protein-coupled receptor 85
NM_018970	GPR85	1.59851	G protein-coupled receptor 85
NM_001146265	GPR85	1.59788	G protein-coupled receptor 85
NM_005302	GPR37	3.61194	G protein-coupled receptor 37 (endothelin receptor type B-like)
NM_005631	SMO	10.4993	smoothened, frizzled class receptor
NM_138445	GPR146	1.97933	G protein-coupled receptor 146
NM_001505	GPER1	2.75428	G protein-coupled estrogen receptor 1
NM_001098201	GPER1	2.9162	G protein-coupled estrogen receptor 1
NM_001039966	GPER1	2.67192	G protein-coupled estrogen receptor 1
NM_003508	FZD9	7.01287	frizzled class receptor 9
NM_003505	FZD1	10.0848	frizzled class receptor 1
NM_001164616	FZD6	6.29502	frizzled class receptor 6
NM_001164615	FZD6	6.32299	frizzled class receptor 6
NM_003506	FZD6	6.30578	frizzled class receptor 6
NM_145866	FZD3	3.14878	frizzled class receptor 3
NM_017412	FZD3	3.144	frizzled class receptor 3
NM_032777	GPR124	23.9036	G protein-coupled receptor 124
NM_005226	S1PR3	5.95432	sphingosine-1-phosphate receptor 3
NM_001136558	GPR107	15.5285	G protein-coupled receptor 107
NM_001136557	GPR107	15.3366	G protein-coupled receptor 107
NM_020960	GPR107	15.6339	G protein-coupled receptor 107
NM_020752	GPR158	0.39673	G protein-coupled receptor 158
NM_019860	HTR7	0.910689	5-hydroxytryptamine (serotonin) receptor 7, adenylate cyclase-coupled
NM_019859	HTR7	0.889112	5-hydroxytryptamine (serotonin) receptor 7, adenylate cyclase-coupled
NM_000872	HTR7	0.91184	5-hydroxytryptamine (serotonin) receptor 7, adenylate cyclase-coupled
NM_031866	FZD8	2.19335	frizzled class receptor 8
NM_018490	LGR4	3.75686	leucine-rich repeat containing G protein-coupled receptor 4
NM_054032	MRGPRX4	0	MAS-related GPR, member X4
NM_001170880	GPR137	23.4509	G protein-coupled receptor 137
NM_020155	GPR137	23.3134	G protein-coupled receptor 137
NM_001170726	GPR137	23.3366	G protein-coupled receptor 137
NM_001170881	GPR137	19.8419	G protein-coupled receptor 137
NM_001177358	GPR137	19.9354	G protein-coupled receptor 137
NM_012193	FZD4	1.75978	frizzled class receptor 4
NM_006143	GPR19	1.55016	G protein-coupled receptor 19
NM_003979	GPRC5A	7.97834	G protein-coupled receptor, class C, group 5, member A
NM_020377	CYSLTR2	42.9291	cysteinyl leukotriene receptor 2
NM_000115	EDNRB	119.844	endothelin receptor type B
NM_001162497	LPAR6	4.94022	lysophosphatidic acid receptor 6
NM_001162498	LPAR6	5.04485	lysophosphatidic acid receptor 6
NM_005767	LPAR6	4.14849	lysophosphatidic acid receptor 6
NM_001201397	EDNRB	116.083	endothelin receptor type B
NM_001122659	EDNRB	125.615	endothelin receptor type B
NM_003991	EDNRB	154.839	endothelin receptor type B
NM_001164692	LTB4R2	2.09682	leukotriene B4 receptor 2
NM_019839	LTB4R2	2.15295	leukotriene B4 receptor 2
NM_001271854	GPR176	9.06241	G protein-coupled receptor 176
NM_007223	GPR176	9.16488	G protein-coupled receptor 176
NM_001271855	GPR176	9.79619	G protein-coupled receptor 176
NM_001145773	GPR56	99.9768	G protein-coupled receptor 56
NM_001145770	GPR56	100.525	G protein-coupled receptor 56
NM_201525	GPR56	100.279	G protein-coupled receptor 56
NM_201524	GPR56	97.4788	G protein-coupled receptor 56
NM_005682	GPR56	100.209	G protein-coupled receptor 56
NM_001145772	GPR56	96.9744	G protein-coupled receptor 56
NM_001145771	GPR56	97.285	G protein-coupled receptor 56
NM_016235	GPRC5B	26.1439	G protein-coupled receptor, class C, group 5, member B
NM_001145774	GPR56	94.6519	G protein-coupled receptor 56
NM_002386	MC1R	70.4328	melanocortin 1 receptor (alpha melanocyte stimulating hormone receptor)
NM_000676	ADORA2B	3.60708	adenosine A2b receptor
NM_016602	CCR10	1.74153	chemokine (C-C motif) receptor 10
NM_001466	FZD2	3.73587	frizzled class receptor 2
NM_002566	P2RY11	5.38888	purinergic receptor P2Y, G-protein coupled, 11
NM_001008701	LPHN1	3.61047	latrophilin 1
NM_014921	LPHN1	3.61699	latrophilin 1
NM_001060	TBXA2R	2.45715	thromboxane A2 receptor
NM_201636	TBXA2R	2.70704	thromboxane A2 receptor
NM_004230	S1PR2	4.18826	sphingosine-1-phosphate receptor 2
NM_078481	CD97	32.784	CD97 molecule
NM_001784	CD97	34.7545	CD97 molecule
NM_001025160	CD97	33.9582	CD97 molecule
NM_000955	PTGER1	1.18971	prostaglandin E receptor 1 (subtype EP1), 42kDa
NM_001271052	EMR2	3.44633	egf-like module containing, mucin-like, hormone receptor-like 2
NM_013447	EMR2	3.37918	egf-like module containing, mucin-like, hormone receptor-like 2
NM_004720	LPAR2	3.82557	lysophosphatidic acid receptor 2
NM_014246	CELSR1	3.30298	cadherin, EGF LAG seven-pass G-type receptor 1
NM_005297	MCHR1	0.961311	melanin-concentrating hormone receptor 1
NM_000273	GPR143	241.343	G protein-coupled receptor 143
NM_018969	GPR173	1.83772	G protein-coupled receptor 173
Figure 2-source data 1. G protein-coupled receptors expressed in melanocytes. RNA-seq data from primary human melanocytes(21) was cross referenced with all known GPCRs(22). Unique GPCR transcripts with average RPKM values >1 are listed, by convention, RPKM values >1 indicate genes that are expressed.
